# Supplementary material for: Heat shock transcription factors demonstrate a distinct mode of interaction with mitotic chromosomes
Source: Nucleic Acids Res. 2023 Apr 28;51(10):5040–55. doi: 10.1093/nar/gkad304 (PMC10250243; doi:10.1093/nar/gkad304)
Supplement: gkad304_Supplemental_Files [file gkad304_supplemental_files.zip]

Archive with 7 entries (7 files):
- Resubmission2_Supplementary.pdf
- SuppVid1_H2BHalo_A.mp4
- SuppVid2_H2BHalo_M.mp4
- SuppVid3_HaloHSF2_A.mp4
- SuppVid4_HaloHSF2_M.mp4
- SuppVid5_H2DBD_A.mp4
- SuppVid6_H2DBD_M.mp4
